# Supplementary material for: Alterations in Gene Expression during Incompatible Interaction between Amendoim Cavalo Common Bean and Colletotrichum lindemuthianum
Source: Plants (Basel). 2024 Apr 30;13(9):1245. doi: 10.3390/plants13091245 (PMC11085365; doi:10.3390/plants13091245)
Supplement: Supplementary file 1 [file plants-13-01245-s001.zip]

Archive with 1 entries (1 files):
- plants-2788738-supplementary.pdf
